# Supplementary material for: Differential Expression of BOC, SPOCK2, and GJD3 Is Associated with Brain Metastasis of ER-Negative Breast Cancers
Source: Cancers (Basel). 2021 Jun 15;13(12):2982. doi: 10.3390/cancers13122982 (PMC8232218; doi:10.3390/cancers13122982)
Supplement: Supplementary file 1 [file cancers-13-02982-s001.zip]

Archive with 1 entries (1 files):
- cancers-1193196-supplementary.pdf
